# Supplementary material for: Comparison of the total and hidden blood loss in patients undergoing single-level open and unilateral biportal endoscopic transforaminal lumbar interbody fusion: a retrospective case control study
Source: BMC Musculoskelet Disord. 2023 Apr 14;24:295. doi: 10.1186/s12891-023-06393-y (PMC10103431; doi:10.1186/s12891-023-06393-y)
Supplement: Supplementary file 1 — Additional file 1: [file 12891_2023_6393_MOESM1_ESM.xls]

## Sheet: Table 1
group	Patient No	Operation mode	ASA classification	Diagnosis	Operative segment	Fibrinogen	Weight(kg)	Heihgt(m)	Age(year)	Gender(male=1,female=2)	BMI
1	1	ULIF	1	Lumbar spondylolisthesis	L4-L5	2.72	67	1.65	53	2	24.6097
1	2	ULIF	1	Lumbar spondylolisthesis	L4-L5	2.54	90	1.73	57	1	30.0712
1	3	ULIF	1	Lumbar spinal stenosis	L5-S1	3.35	74	1.58	58	2	29.6427
1	4	ULIF	2	Lumbar spinal stenosis	L3-L4	2.46	58	1.52	61	2	25.1039
1	5	ULIF	1	Lumbar spinal stenosis	L4-L5	3.18	66	1.7	55	1	22.8374
1	6	ULIF	1	Lumbar spinal stenosis	L5-S1	2.2	44	1.65	66	2	16.1616
1	7	ULIF	2	Lumbar spinal stenosis	L4-L5	5.25	58	1.58	56	2	23.2335
1	8	ULIF	2	Lumbar spinal stenosis	L4-L5	2.8	65	1.6	47	2	25.3906
1	9	ULIF	2	Lumbar spinal stenosis	L4-L5	2.51	60	1.6	59	1	23.4375
1	10	ULIF	1	Lumbar spinal stenosis	L4-L5	3.1	47	1.5	51	2	20.8889
1	11	ULIF	1	Lumbar spinal stenosis	L5-S1	2.93	70	1.7	52	1	24.2215
1	12	ULIF	2	Lumbar spinal stenosis	L4-L5	2.53	73	1.6	57	1	28.5156
1	13	ULIF	1	Lumbar spinal stenosis	L4-L5	2.94	69	1.58	53	2	27.6398
1	14	ULIF	1	Lumbar spinal stenosis	L4-L5	4.78	52	1.6	54	1	20.3125
1	15	ULIF	1	Lumbar spinal stenosis	L5-S1	2.68	70	1.58	46	2	28.0404
1	16	ULIF	2	Lumbar spinal stenosis	L4-L5	2.54	81	1.76	38	1	26.1493
1	17	ULIF	1	Lumbar spinal stenosis	L4-L5	2.77	70	1.68	41	1	24.8016
1	18	ULIF	1	Lumbar spinal stenosis	L5-S1	2.25	61	1.72	47	1	20.6193
1	19	ULIF	2	Lumbar spinal stenosis	L5-S1	2.72	52	1.55	51	2	21.6441
1	20	ULIF	2	Lumbar spinal stenosis	L4-L5	2.12	65	1.6	65	1	25.3906
1	21	ULIF	2	Lumbar spinal stenosis	L4-L5	2.63	70	1.55	58	2	29.1363
1	22	ULIF	1	Lumbar spinal stenosis	L4-L5	3.16	78	1.63	51	1	29.3575
1	23	ULIF	1	Lumbar spinal stenosis	L4-L5	2.43	65	1.6	45	1	25.3906
1	24	ULIF	1	Lumbar spinal stenosis	L4-L5	2.69	78	1.63	58	1	29.3575
1	25	ULIF	2	Lumbar spinal stenosis	L4-L5	2.83	82	1.72	56	1	27.7177
1	26	ULIF	1	Lumbar spinal stenosis	L4-L5	3.22	53	1.6	50	2	20.7031
1	27	ULIF	1	Lumbar spinal stenosis	L4-L5	2.58	58	1.74	66	1	19.1571
1	28	ULIF	1	Lumbar spondylolisthesis	L4-L5	2.59	67	1.65	61	2	24.6097
2	29	TLIF	2	Lumbar spinal stenosis	L5-S1	3.05	73	1.59	60	1	28.8754
2	30	TLIF	1	Lumbar spinal stenosis	L5-S1	2.45	60	1.68	63	1	21.2585
2	31	TLIF	2	Lumbar spinal stenosis	L5-S1	4.18	55	1.58	68	1	22.0317
2	32	TLIF	2	Lumbar spinal stenosis	L5-S1	2.21	55	1.52	68	2	23.8054
2	33	TLIF	2	Lumbar spinal stenosis	L5-S1	2.83	56	1.6	69	2	21.875
2	34	TLIF	1	Lumbar spinal stenosis	L4-L5	3.12	70	1.62	54	2	26.6728
2	35	TLIF	2	Lumbar spinal stenosis	L4-L5	1.93	62	1.55	69	2	25.8065
2	36	TLIF	1	Lumbar spinal stenosis	L5-S1	2.51	80	1.77	61	1	25.5354
2	37	TLIF	1	Lumbar spinal stenosis	L4-L5	1.98	60	1.6	58	2	23.4375
2	38	TLIF	2	Lumbar spinal stenosis	L4-L5	2.82	68	1.65	63	1	24.977
2	39	TLIF	1	Lumbar spinal stenosis	L5-S1	2.53	57	1.56	53	2	23.4221
2	40	TLIF	1	Lumbar spinal stenosis	L5-S1	2.75	67	1.74	40	1	22.1297
2	41	TLIF	1	Lumbar spinal stenosis	L3-L4	2.94	41	1.6	57	2	16.0156
2	42	TLIF	1	Lumbar spinal stenosis	L4-L5	2.33	70	1.72	44	1	23.6614
2	43	TLIF	1	Lumbar spinal stenosis	L5-S1	2.86	80	1.7	50	1	27.6817
2	44	TLIF	2	Lumbar spondylolisthesis	L4-L5	2.79	45	1.6	57	1	17.5781
2	45	TLIF	1	Lumbar spinal stenosis	L4-L5	2.99	72	1.78	52	1	22.7244
2	46	TLIF	2	Lumbar spinal stenosis	L4-L5	4.58	60	1.58	37	2	24.0346
2	47	TLIF	2	Lumbar spinal stenosis	L4-L5	2.85	57.5	1.58	48	2	23.0332
2	48	TLIF	1	Lumbar spinal stenosis	L5-S1	2.61	64	1.8	64	1	19.7531
2	49	TLIF	1	Lumbar spinal stenosis	L3-L4	2.64	62	1.7	41	1	21.4533
2	50	TLIF	2	Lumbar spinal stenosis	L4-L5	2.41	55	1.5	66	2	24.4444
2	51	TLIF	1	Lumbar spinal stenosis	L5-S1	2.57	55	1.55	51	2	22.8928
2	52	TLIF	1	Lumbar spinal stenosis	L5-S1	2.11	82	1.74	40	1	27.0842
2	53	TLIF	1	Lumbar spinal stenosis	L4-L5	3.36	80	1.78	43	1	25.2493
2	54	TLIF	1	Lumbar spinal stenosis	L4-L5	2.87	64	1.63	44	2	24.0882
2	55	TLIF	2	Lumbar spinal stenosis	L4-L5	3.21	87	1.88	40	1	24.6152
2	56	TLIF	1	Lumbar spinal stenosis	L5-S1	3.82	60	1.78	42	1	18.937
2	57	TLIF	2	Lumbar spinal stenosis	L4-L5	3.24	60	1.7	72	1	20.7612
2	58	TLIF	2	Lumbar spinal stenosis	L5-S1	2.93	60	1.58	75	2	24.0346
1	59	ULIF	2	Lumbar spinal stenosis	L2-L3	2.19	83	1.74	66	1	27.4145
1	60	ULIF	1	Lumbar spinal stenosis	L5-S1	2.64	52	1.6	41	2	20.3125
1	61	ULIF	1	Lumbar spinal stenosis	L4-L5	2.69	59	1.6	59	2	23.0469
1	62	ULIF	2	Lumbar spinal stenosis	L4-L5	2.63	48	1.54	62	2	20.2395
1	63	ULIF	1	Lumbar spondylolisthesis	L5-S1	3.25	60	1.62	51	2	22.8624
1	64	ULIF	1	Lumbar spinal stenosis	L5-S1	2.65	65	1.65	51	2	23.8751
1	65	ULIF	2	Lumbar spinal stenosis	L5-S1	3.29	65	1.62	90	2	24.7676
1	66	ULIF	2	Lumbar spondylolisthesis	L5-S1	2.94	49	1.55	54	2	20.3954
1	67	ULIF	1	Lumbar spinal stenosis	L5-S1	2.83	50	1.53	44	2	21.3593
1	68	ULIF	1	Lumbar spondylolisthesis	L3-L4	2.69	50	1.6	56	2	19.5312
1	69	ULIF	1	Lumbar spinal stenosis	L4-L5	2.32	70	1.6	58	2	27.3437
1	70	ULIF	1	Lumbar spinal stenosis	L5-S1	2.86	62	1.67	53	2	22.231
1	71	ULIF	1	Lumbar spinal stenosis	L4-L5	3.58	64	1.66	52	1	23.2254
1	72	ULIF	1	Lumbar spinal stenosis	L4-L5	3.59	51	1.58	52	2	20.4294
1	73	ULIF	1	Lumbar spinal stenosis	L5-S1	3.4	58	1.63	45	2	21.83
1	74	ULIF	1	Lumbar spinal stenosis	L5-S1	2.59	70	1.58	46	2	28.0404
1	75	ULIF	1	Lumbar spinal stenosis	L5-S1	2.73	60	1.62	55	2	22.8624
1	76	ULIF	2	Lumbar spinal stenosis	L4-L5	2.54	55	1.53	74	2	23.4952
1	77	ULIF	2	Lumbar spinal stenosis	L5-S1	2.54	84	1.78	58	1	26.5118
1	78	ULIF	2	Lumbar spinal stenosis	L3-L4	3.14	65	1.74	58	1	21.4692
1	79	ULIF	2	Lumbar spinal stenosis	L5-S1	3.09	60	1.6	53	2	23.4375
1	80	ULIF	1	Lumbar spinal stenosis	L5-S1	2.18	85	1.7	49	1	29.4118
1	81	ULIF	1	Lumbar spinal stenosis	L4-L5	3.02	65	1.7	55	1	22.4913
1	82	ULIF	1	Lumbar spinal stenosis	L4-L5	1.97	70	1.75	60	1	22.8571
1	83	ULIF	1	Lumbar spinal stenosis	L5-S1	3.8	95	1.82	50	1	28.6801
2	84	TLIF	1	Lumbar spinal stenosis	L4-5	3.22	65	1.82	61	1	19.6232
2	85	TLIF	2	Lumbar spinal stenosis	L5-S1	2.56	60	1.55	64	1	24.974
2	86	TLIF	2	Lumbar spinal stenosis	L4-5	1.89	50	1.55	75	2	20.8117
2	87	TLIF	2	Lumbar spinal stenosis	L4-5	3.11	165	1.78	33	1	52.0768
2	88	TLIF	2	Lumbar spinal stenosis	L4-5	2.98	65	1.7	58	1	22.4913
2	89	TLIF	1	Lumbar spinal stenosis	L4-5	2.81	56	1.56	68	2	23.0112
2	90	TLIF	1	Lumbar spinal stenosis	L4-5	2.93	63	1.52	55	2	27.268
2	91	TLIF	1	Lumbar spinal stenosis	L5-S1	3.35	70	1.85	55	1	20.4529
2	92	TLIF	1	Lumbar spinal stenosis	L4-5	3.01	76	1.78	55	1	23.9869
2	93	TLIF	1	Lumbar spinal stenosis	L5-S1	2.99	75	1.72	50	1	25.3515
2	94	TLIF	1	Lumbar spinal stenosis	L4-5	1.85	75	1.63	46	1	28.2284
2	95	TLIF	2	Lumbar spinal stenosis	L4-5	2.29	72	1.6	54	1	28.125
2	96	TLIF	2	Lumbar spinal stenosis	L4-5	2.99	53	1.6	59	2	20.7031
2	97	TLIF	2	Lumbar spinal stenosis	L5-S1	2.51	74	1.7	51	1	25.6055
2	98	TLIF	2	Lumbar spinal stenosis	L4-5	2.26	70	1.73	62	1	23.3887
2	99	TLIF	2	Lumbar spinal stenosis	L3-4	3.59	60	1.7	65	1	20.7612
2	100	TLIF	2	Lumbar spinal stenosis	L4-5	4.14	44	1.56	73	2	18.0802
2	101	TLIF	1	Lumbar spinal stenosis	L4-5	2.65	55	1.68	18	1	19.487
2	102	TLIF	1	Lumbar spinal stenosis	L5-S1	3.23	55	1.59	31	2	21.7555
2	103	TLIF	2	Lumbar spondylolisthesis	L5-S1	3.8	70	1.58	65	2	28.0404
2	104	TLIF	1	Lumbar spinal stenosis	L5-S1	2.45	64	1.6	54	2	25
2	105	TLIF	1	Lumbar spinal stenosis	L4-5	2.21	50	1.52	57	2	21.6413
2	106	TLIF	1	Lumbar spinal stenosis	L4-5	1.93	53	1.65	53	2	19.4674

## Sheet: Table 2
group	Patient No	Operation mode	Operation time(min)	Postoperative hospital stay(day)
1	1	ULIF	185	6
1	2	ULIF	190	7
1	3	ULIF	150	6
1	4	ULIF	190	7
1	5	ULIF	250	6
1	6	ULIF	220	8
1	7	ULIF	160	3
1	8	ULIF	160	7
1	9	ULIF	140	6
1	10	ULIF	120	5
1	11	ULIF	185	7
1	12	ULIF	205	7
1	13	ULIF	170	4
1	14	ULIF	200	4
1	15	ULIF	200	5
1	16	ULIF	185	5
1	17	ULIF	205	5
1	18	ULIF	190	6
1	19	ULIF	150	6
1	20	ULIF	190	4
1	21	ULIF	220	5
1	22	ULIF	160	7
1	23	ULIF	160	5
1	24	ULIF	140	6
1	25	ULIF	120	6
1	26	ULIF	170	7
1	27	ULIF	200	5
1	28	ULIF	250	6
2	29	TLIF	115	20
2	30	TLIF	135	5
2	31	TLIF	135	7
2	32	TLIF	170	7
2	33	TLIF	125	4
2	34	TLIF	105	7
2	35	TLIF	130	5
2	36	TLIF	90	4
2	37	TLIF	115	5
2	38	TLIF	170	5
2	39	TLIF	135	10
2	40	TLIF	120	6
2	41	TLIF	135	5
2	42	TLIF	140	8
2	43	TLIF	125	10
2	44	TLIF	110	5
2	45	TLIF	156	13
2	46	TLIF	156	5
2	47	TLIF	140	7
2	48	TLIF	105	5
2	49	TLIF	110	6
2	50	TLIF	125	6
2	51	TLIF	90	4
2	52	TLIF	135	6
2	53	TLIF	110	4
2	54	TLIF	110	7
2	55	TLIF	130	7
2	56	TLIF	140	5
2	57	TLIF	125	14
2	58	TLIF	150	16
1	59	ULIF	165	7
1	60	ULIF	130	5
1	61	ULIF	190	5
1	62	ULIF	210	5
1	63	ULIF	185	2
1	64	ULIF	205	5
1	65	ULIF	180	5
1	66	ULIF	210	6
1	67	ULIF	120	4
1	68	ULIF	180	5
1	69	ULIF	190	7
1	70	ULIF	230	5
1	71	ULIF	155	4
1	72	ULIF	155	6
1	73	ULIF	175	5
1	74	ULIF	135	4
1	75	ULIF	130	4
1	76	ULIF	140	5
1	77	ULIF	215	7
1	78	ULIF	210	12
1	79	ULIF	180	4
1	80	ULIF	160	4
1	81	ULIF	120	4
1	82	ULIF	135	5
1	83	ULIF	175	6
2	84	TLIF	120	4
2	85	TLIF	105	6
2	86	TLIF	115	6
2	87	TLIF	200	7
2	88	TLIF	130	5
2	89	TLIF	135	7
2	90	TLIF	120	5
2	91	TLIF	160	4
2	92	TLIF	110	3
2	93	TLIF	190	4
2	94	TLIF	95	4
2	95	TLIF	125	5
2	96	TLIF	110	5
2	97	TLIF	165	14
2	98	TLIF	115	6
2	99	TLIF	165	5
2	100	TLIF	140	8
2	101	TLIF	145	5
2	102	TLIF	119	4
2	103	TLIF	180	6
2	104	TLIF	140	4
2	105	TLIF	105	5
2	106	TLIF	110	7

## Sheet: Table 3
Patient No	Group	Weight(kg)	Heihgt(m)	Age(year)	Gender(male=1,female=2)	Postoperative drainage volume(the first day)	Postoperative drainage volume(the second day)	Postoperative drainage volume(the third day)	Postoperative drainage volume(the forth day)	Postoperative drainage volume(the fifth day)	Total drainage fluid (ml)	Duration of drainage（day）
1	1	67	1.65	53	2	175	100	50			325	3
2	1	90	1.73	57	1	100	50	10			160	3
3	1	74	1.58	58	2	55	15				70	2
4	1	58	1.52	61	2	90	30	20			140	3
5	1	66	1.7	55	1	40	15				55	2
6	1	44	1.65	66	2	150	20				170	2
7	1	58	1.58	56	2	90	10				100	2
8	1	65	1.6	47	2	80	50	25			155	3
9	1	60	1.6	59	1	70	165	50			285	3
10	1	47	1.5	51	2	145	90	50			285	3
11	1	70	1.7	52	1	50	15				65	2
12	1	73	1.6	57	1	85	15				100	2
13	1	69	1.58	53	2	40	15				55	2
14	1	52	1.6	54	1	60	25				85	2
15	1	70	1.58	46	2	35	30				65	2
16	1	81	1.76	38	1	30	20				50	2
17	1	70	1.68	41	1	0	0				0	2
18	1	61	1.72	47	1	45	25				70	2
19	1	52	1.55	51	2	15	5				20	2
20	1	65	1.6	65	1	95	25				120	2
21	1	70	1.55	58	2	90	100	10			200	3
22	1	78	1.63	51	1	65	30				95	2
23	1	65	1.6	45	1	50	50				100	2
24	1	78	1.63	58	1	55	30				85	2
25	1	82	1.72	56	1	35	10				45	2
26	1	53	1.6	50	2	95	80	25			200	3
27	1	58	1.74	66	1	8	10				18	2
28	1	67	1.65	61	2	13	21				34	2
29	2	73	1.59	60	1	140	110	90	50		390	4
30	2	60	1.68	63	1	125	110	60	25		320	4
31	2	55	1.58	68	1	235	95	40			370	3
32	2	55	1.52	68	2	260	170	80	50		560	4
33	2	56	1.6	69	2	350	140	50			540	3
34	2	70	1.62	54	2	30					30	1
35	2	62	1.55	69	2	130	40	25			195	3
36	2	80	1.77	61	1	80	100	50			230	3
37	2	60	1.6	58	2	130	50	50			230	3
38	2	68	1.65	63	1	110	20				130	2
39	2	57	1.56	53	2	90	5	20	30	25	170	5
40	2	67	1.74	40	1	215	30				245	2
41	2	41	1.6	57	2	210	50				260	2
42	2	70	1.72	44	1	190	110	30			330	3
43	2	80	1.7	50	1	150	70	120	210	45	595	5
44	2	45	1.6	57	1	120	25				145	2
45	2	72	1.78	52	1	45	50				95	2
46	2	60	1.58	37	2	200	75	50			325	3
47	2	57.5	1.58	48	2	100	30				130	2
48	2	64	1.8	64	1	175	45	50			270	3
49	2	62	1.7	41	1	155	50				205	2
50	2	55	1.5	66	2	145	25				170	2
51	2	55	1.55	51	2	90	55				145	2
52	2	82	1.74	40	1	125	30				155	2
53	2	80	1.78	43	1	175	60	50			285	3
54	2	64	1.63	44	2	100	100	25			225	3
55	2	87	1.88	40	1	210	90	50			350	3
56	2	60	1.78	42	1	190	50				240	2
57	2	60	1.7	72	1	155	100	15			270	3
58	2	60	1.58	75	2	305	140	100	60	50	655	4
59	1	83	1.74	66	1	50	25				75	2
60	1	52	1.6	41	2	40	25				65	2
61	1	59	1.6	59	2	60	100	50			210	3
62	1	48	1.54	62	2	27	50				77	2
63	1	60	1.62	51	2	15	50				65	2
64	1	65	1.65	51	2	85	5				90	2
65	1	65	1.62	90	2	85	50				135	2
66	1	49	1.55	54	2	57	25				82	2
67	1	50	1.53	44	2	22	40				62	2
68	1	50	1.6	56	2	160	70	25			255	3
69	1	70	1.6	58	2	65	70	15			150	3
70	1	62	1.67	53	2	95	10				105	2
71	1	64	1.66	52	1	35	25				60	2
72	1	51	1.58	52	2	40	25				65	2
73	1	58	1.63	45	2	45	15				60	2
74	1	70	1.58	46	2	20	10				30	2
75	1	60	1.62	55	2	10	10				20	2
76	1	55	1.53	74	2	40	25				65	2
77	1	84	1.78	58	1	20	10				30	2
78	1	65	1.74	58	1	50	25				75	2
79	1	60	1.6	53	2	23	20				43	2
80	1	85	1.7	49	1	13	25				38	2
81	1	65	1.7	55	1	50	10				60	2
82	1	70	1.75	60	1	7	5				12	2
83	1	95	1.82	50	1	50	15				65	2
84	2	65	1.82	61	1	70	45	25			140	3
85	2	60	1.55	64	1	70	30				100	2
86	2	50	1.55	75	2	60					60	1
87	2	165	1.78	33	1	140	80	30			250	3
88	2	65	1.7	58	1	90	50				140	2
89	2	56	1.56	68	2	130	95	30			255	3
90	2	63	1.52	55	2	150	90	50			290	3
91	2	70	1.85	55	1	60	40				100	2
92	2	76	1.78	55	1	50	30				80	2
93	2	75	1.72	50	1	25					25	1
94	2	75	1.63	46	1	75	50				125	2
95	2	72	1.6	54	1	75	70	25			170	3
96	2	53	1.6	59	2	37	50				87	2
97	2	74	1.7	51	1	85	45				130	2
98	2	70	1.73	62	1	70	50				120	2
99	2	60	1.7	65	1	28	40				68	2
100	2	44	1.56	73	2	60	65	50	25		200	4
101	2	55	1.68	18	1	70	25	60	50		205	4
102	2	55	1.59	31	2	75	50				125	2
103	2	70	1.58	65	2	240	45	50	25		360	4
104	2	64	1.6	54	2	75	20				95	2
105	2	50	1.52	57	2	75	25				100	2
106	2	53	1.65	53	2	75	50				125	2

## Sheet: Table 4
Patient No	Group	Weight(kg)	Heihgt(m)	Age(year)	Gender(male=1,female=2)	Postoperative drainage volume(the first day)	Postoperative drainage volume(the second day)	Postoperative drainage volume(the third day)	Postoperative drainage volume(the forth day)	Postoperative drainage volume(the fifth day)	Preoperative red blood cells	Preoperative hemoglobin	Preoperative hematocrit	Postoperative days	Postoperative red blood cells	Postoperative hemoglobin	Postoperative hematocrit	intraoperative blood loss(IBL)	Patient’s blood volume(PBV)	Total blood loss(TBL)	Total postoperative drainage volume of the second or third postoperative day	Measured blood loss (MBL)	hidden blood loss(HBL)	TBL/PVB	HBL/TBL
1	1	70	1.7	52	1	50	15				5.37	140	0.427	2	4.91	130	0.397	0	4659.98	339.319	65	65	274.319	0.0728155	0.80844
2	1	73	1.6	57	1	85	15				4.38	139	0.402	2	4.2	130	0.398	0	4456.79	44.5679	100	100	-55.4321	0.01	-1.24377
3	1	52	1.6	54	1	60	25				4.27	139	0.395	2	3.74	120	0.347	0	3780.8	489.16	85	85	404.16	0.12938	0.826233
4	1	81	1.76	38	1	30	20				5.37	140	0.427	2	4.91	130	0.397	0	5211.75	379.496	50	50	329.496	0.0728155	0.868246
5	1	70	1.68	41	1	0	0				4.38	139	0.402	2	4.2	130	0.398	0	4597.1	45.971	0	0	45.971	0.01	1
6	1	69	1.58	53	2	40	15				4.96	169	0.443	2	4.31	132	0.396	0	3870.39	433.631	55	55	378.631	0.112038	0.873164
7	1	70	1.58	46	2	35	30				4.29	138	0.398	2	3.78	121	0.365	0	3903.47	337.653	65	65	272.653	0.0865007	0.807494
8	1	90	1.73	57	1	100	50	10			4.7	144	0.426	3	3.92	123	0.366	0	5400.9	818.319	160	160	658.319	0.151515	0.804477
9	1	60	1.6	59	1	70	165	50			4.38	136	0.373	3	3.83	119	0.341	0	4038.32	361.978	285	285	76.9785	0.0896359	0.21266
10	1	61	1.72	47	1	45	25				4.7	144	0.426	3	3.92	123	0.366	0	4434.64	671.915	70	70	601.915	0.151515	0.89582
11	1	65	1.6	65	1	95	25				4.08	99	0.31	3	3.85	93	0.297	0	4199.27	179.87	120	120	59.87	0.0428336	0.332851
12	1	78	1.63	51	1	65	30				4.66	150	0.425	3	4.4	143	0.425	0	4703.87	0	95	95	-95	0	#DIV/0!
13	1	65	1.6	45	1	50	50				4.31	138	0.4	3	3.66	117	0.355	0	4199.27	500.576	100	100	400.576	0.119205	0.80023
14	1	78	1.63	58	1	55	30				4.38	136	0.373	3	3.83	119	0.341	0	4703.87	421.636	85	85	336.636	0.0896359	0.798404
15	1	82	1.72	56	1	35	10				4.25	122	0.372	3	4.21	119	0.367	0	5110.63	69.156	45	45	24.156	0.0135318	0.349298
16	1	58	1.74	66	1	8	10				4.88	137	0.416	3	4.38	123	0.375	0	4403.96	456.542	18	18	438.542	0.103666	0.960573
17	1	67	1.65	53	2	175	100	50			5.36	158	0.459	3	4.63	136	0.408	0	3999.31	470.507	325	325	145.507	0.117647	0.309255
18	1	74	1.58	58	2	55	15				4.23	130	0.409	3	3.98	123	0.379	0	4035.79	307.294	70	70	237.294	0.0761421	0.772205
19	1	58	1.52	61	2	90	30	20			4.08	99	0.31	3	3.85	93	0.297	0	3352.49	143.599	140	140	3.59945	0.0428336	0.0250659
20	1	44	1.65	66	2	150	20				5.01	153	0.445	3	4.35	132	0.391	0	3238.47	418.366	170	170	248.366	0.129187	0.593658
21	1	58	1.58	56	2	90	10				4.66	150	0.425	3	4.4	143	0.425	0	3506.51	0	100	100	-100	0	#DIV/0!
22	1	65	1.6	47	2	80	50	25			4.31	138	0.4	3	3.66	117	0.355	0	3792.09	452.037	155	155	297.037	0.119205	0.657107
23	1	47	1.5	51	2	145	90	50			4.25	122	0.372	3	4.21	119	0.367	0	2939.9	39.7821	285	285	-245.218	0.0135318	-6.16403
24	1	52	1.55	51	2	15	5				4.23	130	0.409	3	3.98	123	0.379	0	3229.53	245.903	20	20	225.903	0.0761421	0.918667
25	1	70	1.55	58	2	90	100	10			5.01	153	0.445	3	4.35	132	0.391	0	3824.97	494.135	200	200	294.135	0.129187	0.595252
26	1	53	1.6	50	2	95	80	25			5.27	114	0.361	3	3.87	84	0.265	0	3395.13	1041.32	200	200	841.316	0.306709	0.807935
27	1	66	1.7	55	1	40	15				5.14	169	0.49	4	4.43	145	0.44	0	4531.22	487.228	200	200	287.228	0.107527	0.589514
28	1	67	1.65	61	2	13	21				5.14	169	0.49	4	4.43	145	0.44	0	3999.31	430.033	55	55	375.033	0.107527	0.872103
29	2	55	1.58	68	1	235	95	40			4.5	139	0.415	1	3.96	119	0.369	100	3407.27	399.833	235	335	64.8326	0.117347	0.162149
30	2	87	1.88	40	1	210	90	50			4.77	152	0.453	2	4.13	128	0.395	50	5842.56	799.218	300	350	449.218	0.136792	0.562072
31	2	72	1.78	52	1	45	50				5.08	153	0.438	2	4.77	139	0.423	80	4991.01	173.903	95	175	-1.09739	0.0348432	-0.00631035
32	2	80	1.78	43	1	175	60	50			5.34	161	0.495	2	4.65	144	0.436	50	5248.53	665.227	235	285	380.227	0.126745	0.571575
33	2	60	1.78	42	1	190	50				4.86	153	0.453	2	4.1	129	0.377	100	4604.73	843.275	240	340	503.275	0.183133	0.59681
34	2	80	1.77	61	1	80	100	50			4.23	153	0.433	2	3.91	137	0.416	100	5213.85	208.799	180	280	-71.2005	0.0400471	-0.340999
35	2	82	1.74	40	1	125	30				5.03	155	0.443	2	4.71	143	0.429	150	5176.52	166.218	155	305	-138.782	0.0321101	-0.834934
36	2	70	1.72	44	1	190	110	30			5.1	157	0.461	2	4.43	133	0.397	50	4724.35	704.798	300	350	354.798	0.149184	0.503404
37	2	80	1.7	50	1	150	70	120	210	45	4.54	152	0.449	2	4.04	134	0.41	100	4981.88	452.371	220	320	132.371	0.0908033	0.292616
38	2	60	1.68	63	1	125	110	60	25		4.79	156	0.459	2	4	133	0.4	50	4275.2	587.281	235	285	302.281	0.137369	0.514713
39	2	64	1.63	44	2	100	100	25			4.34	128	0.379	2	3.82	113	0.34	100	4253.21	461.405	200	300	161.405	0.108484	0.349813
40	2	70	1.62	54	2	30					3.98	123	0.363	2	3.49	104	0.324	100	4417.29	501.526	30	130	371.526	0.113537	0.740791
41	2	45	1.6	57	1	120	25				4.72	145	0.421	2	3.9	118	0.354	80	3555.47	614.753	145	225	389.753	0.172903	0.633999
42	2	56	1.6	69	2	350	140	50			4.05	119	0.365	2	3.59	105	0.324	80	3494.37	415.875	490	570	-154.125	0.119013	-0.370604
43	2	41	1.6	57	2	210	50				4.36	144	0.431	2	3.24	107	0.331	100	2998.17	786.92	260	360	426.92	0.262467	0.54252
44	2	60	1.58	37	2	200	75	50			4.3	128	0.371	2	3.42	101	0.301	80	3572.67	744.306	275	355	389.306	0.208333	0.523046
45	2	57.5	1.58	48	2	100	30				3.92	124	0.362	2	3.32	102	0.311	70	3489.97	528.94	130	200	328.94	0.15156	0.621886
46	2	60	1.58	75	2	305	140	100	60	50	4.05	122	0.358	2	3.09	89	0.277	80	3572.67	911.453	445	525	386.453	0.255118	0.423996
47	2	62	1.55	69	2	130	40	25			4.71	141	0.409	2	3.99	116	0.359	80	3560.33	463.585	170	250	213.585	0.130208	0.460724
48	2	55	1.55	51	2	90	55				4.67	138	0.414	2	3.9	116	0.359	100	3328.77	473.693	145	245	228.693	0.142303	0.482788
49	2	55	1.52	68	2	260	170	80	50		4.2	120	0.363	2	3.62	101	0.312	80	3253.25	491.603	430	510	-18.397	0.151111	-0.0374226
50	2	64	1.8	64	1	175	45	50			4.07	128	0.371	3	3.63	109	0.341	80	4804.02	404.833	270	350	54.8332	0.0842697	0.135446
51	2	62	1.7	41	1	155	50				5.25	163	0.465	3	4.51	140	0.418	100	4402.46	468.665	205	305	163.665	0.106455	0.349215
52	2	60	1.7	72	1	155	100	15			4.9	149	0.441	3	3.95	120	0.357	100	4338.08	913.28	270	370	543.28	0.210526	0.594867
53	2	68	1.65	63	1	110	20				3.82	126	0.38	3	3.56	116	0.36	50	4441.18	240.064	130	180	60.0638	0.0540541	0.250199
54	2	60	1.6	58	2	130	50	50			4.4	137	0.406	3	3.39	104	0.319	50	3626.69	870.405	230	280	590.405	0.24	0.678311
55	2	73	1.59	60	1	140	110	90	50		5.79	161	0.476	3	5.59	150	0.464	100	4029.55	102.882	340	440	-337.118	0.0255319	-3.27674
56	2	57	1.56	53	2	90	5	20	30	25	4.13	124	0.363	3	3.17	93	0.289	100	3420.76	776.492	115	215	561.492	0.226994	0.723114
57	2	55	1.5	66	2	145	25				4.3	138	0.397	3	3.2	113	0.315	100	3204.54	738.124	170	270	468.124	0.230337	0.634208
58	2	67	1.74	40	1	215	30				4.19	133	0.38	4	3.78	118	0.352	50	4275.6	327.095	170	220	107.095	0.0765027	0.327413
59	1	83	1.74	66	1	50	25				4.63	148	0.423	2	4.29	135	0.402	0	4804.88	244.612	75	75	169.612	0.0509091	0.693392
60	1	52	1.6	41	2	40	25				4.03	117	0.353	2	3.52	99	0.312	0	3362.05	414.568	65	65	349.568	0.123308	0.84321
61	1	59	1.6	59	2	60	100	50			3.9	118	0.348	2	3.89	113	0.354	0	3593.61	-61.4292	160	160	-221.429	-0.017094	3.60463
62	1	48	1.54	62	2	27	50				3.5	104	0.31	2	3.37	96	0.303	0	3071.71	70.1533	77	77	-6.84673	0.0228385	-0.0975967
63	1	60	1.62	51	2	15	50				3.75	100	0.319	2	3.58	91	0.3	0	3682.07	226.04	65	65	161.04	0.0613893	0.71244
64	1	65	1.65	51	2	85	5				4.1	98	0.319	2	3.68	87	0.285	0	3933.15	442.804	90	90	352.804	0.112583	0.79675
65	1	65	1.62	90	2	85	50				4.19	119	0.36	2	3.82	110	0.337	0	3847.47	253.922	135	135	118.922	0.0659971	0.468341
66	1	49	1.55	54	2	57	25				3.88	123	0.365	5	3.49	107	0.331	0	3130.29	305.833	82	82	223.833	0.0977011	0.73188
67	1	50	1.53	44	2	22	40				4.06	123	0.362	2	3.81	114	0.353	0	3112.7	78.3617	62	62	16.3617	0.0251748	0.208797
68	1	50	1.6	56	2	160	70	25			4.06	122	0.368	3	3.58	107	0.332	0	3295.89	339.005	255	255	84.0054	0.102857	0.2478
69	1	70	1.6	58	2	65	70	15			4.29	124	0.372	2	3.93	113	0.345	0	3957.49	298.053	135	135	163.053	0.0753138	0.547061
70	1	62	1.67	53	2	95	10				4.51	135	0.408	2	3.84	115	0.349	0	3892.78	606.801	105	105	501.801	0.155878	0.826961
71	1	64	1.66	52	1	35	25				5.05	152	0.447	2	4.66	145	0.434	0	3929.33	115.962	60	60	55.962	0.0295119	0.482589
72	1	51	1.58	52	2	40	25				4.27	130	0.404	2	3.56	107	0.331	0	3274.95	650.534	65	65	585.534	0.198639	0.900082
73	1	58	1.63	45	2	45	15				3.99	121	0.351	3	3.58	107	0.326	0	3644.12	269.137	60	60	209.137	0.0738552	0.777065
74	1	70	1.58	46	2	20	10				4.58	99	0.335	2	4.44	94	0.315	0	3903.47	240.214	30	30	210.214	0.0615385	0.875111
75	1	60	1.62	55	2	10	10				4	115	0.356	2	3.96	112	0.356	0	3682.07	0	20	20	-20	0	#DIV/0!
76	1	55	1.53	74	2	40	25				4.16	118	0.356	2	3.83	109	0.333	0	3278.1	218.857	65	65	153.857	0.0667634	0.703003
77	1	84	1.78	58	1	20	10				4.27	131	0.389	2	4.13	128	0.383	0	4970.34	77.2591	30	30	47.2591	0.015544	0.611696
78	1	65	1.74	58	1	50	25				4.43	133	0.389	2	3.81	115	0.34	0	4209.44	565.879	75	75	490.879	0.134431	0.867463
79	1	60	1.6	53	2	23	20				4.62	130	0.401	2	3.81	108	0.333	0	3626.69	671.974	43	43	628.974	0.185286	0.936009
80	1	85	1.7	49	1	13	25				4.84	154	0.455	2	4.5	138	0.425	0	4744.62	323.497	38	38	285.497	0.0681818	0.882534
81	1	65	1.7	55	1	50	10				4.63	149	0.442	2	4.16	132	0.409	0	4083.02	316.662	60	60	256.662	0.0775558	0.810523
82	1	70	1.75	60	1	7	5				4.89	146	0.436	2	4.41	130	0.401	0	4407.37	368.598	12	12	356.598	0.083632	0.967444
83	1	95	1.82	50	1	50	15				4.96	146	0.433	2	4.73	136	0.417	0	5472.67	206.03	65	65	141.03	0.0376471	0.684512
84	2	65	1.82	61	1	70	45	25			4.56	153	0.44	2	4.29	139	0.394	100	4480.27	494.227	115	215	279.227	0.110312	0.564977
85	2	60	1.55	64	1	70	30				4.12	120	0.351	2	3.98	114	0.352	100	3494.17	-9.94075	100	200	-209.941	-0.00284495	21.1192
86	2	50	1.55	75	2	60					3.47	106	0.32	2	3.36	102	0.313	50	3163.37	69.964	60	110	-40.036	0.0221169	-0.572237
87	2	165	1.78	33	1	140	80	30			4.19	137	0.391	2	4.19	134	0.407	100	7649.82	-306.76	220	320	-626.76	-0.0401003	2.04316
88	2	65	1.7	58	1	90	50				4.46	127	0.386	2	4.08	115	0.354	100	4083.02	353.126	140	240	113.126	0.0864865	0.320356
89	2	56	1.56	68	2	130	95	30			3.81	119	0.363	2	3.42	104	0.332	100	3387.68	302.211	225	325	-22.7894	0.0892086	-0.0754089
90	2	63	1.52	55	2	150	90	50			4.42	136	0.397	2	3.82	114	0.349	100	3517.89	452.705	240	340	112.705	0.128686	0.248959
91	2	70	1.85	55	1	60	40				4.83	151	0.448	2	4.26	129	0.403	100	4753.59	502.73	100	200	302.73	0.105758	0.602172
92	2	76	1.78	55	1	50	30				4.11	129	0.394	2	4.19	127	0.396	80	4705.7	-23.8263	80	160	-183.826	-0.00506329	7.71527
93	2	75	1.72	50	1	25					4.86	153	0.445	2	4.43	136	0.414	35	4476.3	323.085	25	60	263.085	0.0721769	0.814291
94	2	75	1.63	46	1	75	50				5.31	164	0.472	3	5.07	156	0.462	80	4206.48	90.0745	125	205	-114.926	0.0214133	-1.27589
95	2	72	1.6	54	1	75	70	25			4.71	139	0.42	3	4.51	133	0.404	80	4023.65	156.258	170	250	-93.7419	0.038835	-0.599917
96	2	53	1.6	59	2	37	50				3.95	120	0.361	3	3.55	107	0.324	80	3395.13	366.773	87	167	199.773	0.108029	0.544677
97	2	74	1.7	51	1	85	45				4.8	142	0.422	2	4.39	131	0.396	150	4380.74	278.482	130	280	-1.5178	0.0635697	-0.00545024
98	2	70	1.73	62	1	70	50				4.81	151	0.438	3	4.38	135	0.408	80	4342.69	307.992	120	200	107.992	0.070922	0.350632
99	2	60	1.7	65	1	28	40				4.56	143	0.445	3	3.91	122	0.387	80	3917.62	546.207	68	148	398.207	0.139423	0.72904
100	2	44	1.56	73	2	60	65	50	25		4.25	127	0.392	3	3.89	118	0.362	100	2990.72	237.989	175	275	-37.0114	0.0795756	-0.155517
101	2	55	1.68	18	1	70	25	60	50		5.46	171	0.506	2	4.41	136	0.407	80	3691.2	800.5	95	175	625.5	0.216867	0.781387
102	2	55	1.59	31	2	75	50				4.66	133	0.392	2	3.67	102	0.317	100	3434.11	726.539	125	225	501.539	0.211566	0.690313
103	2	70	1.58	65	2	240	45	50	25		3.96	124	0.376	2	3.52	109	0.342	100	3903.47	369.688	285	385	-15.3121	0.0947075	-0.0414189
104	2	64	1.6	54	2	75	20				4.22	112	0.351	3	4.47	122	0.373	60	3759.01	-228.448	95	155	-383.448	-0.0607735	1.67849
105	2	50	1.52	57	2	75	25				3.97	118	0.358	2	3.7	108	0.339	60	3087.85	168.348	100	160	8.3479	0.0545194	0.0495872
106	2	53	1.65	53	2	75	50				4.17	119	0.371	2	3.68	105	0.325	100	3536.19	467.427	125	225	242.427	0.132184	0.518641
